# Supplementary material for: “It Can Hurt Your Heart”: A Co-Designed Cross-Sectional Survey Exploring Pacific People’s Understanding of Rheumatic Fever in Auckland, New Zealand
Source: Healthcare (Basel). 2025 Nov 15;13(22):2924. doi: 10.3390/healthcare13222924 (PMC12652848; doi:10.3390/healthcare13222924)
Supplement: Supplementary file 1 [file healthcare-13-02924-s001.zip]

Archive with 3 entries (3 files):
- Supplementary 1- STROBE checklist.pdf
- Supplementary 2 - Questionnaire tool.pdf
- Supplementary 3 - Tables.pdf
